# Supplementary material for: Safety Assessment of 3S, 3’S Astaxanthin Derived from Metabolically Engineered K. marxianus
Source: Antioxidants (Basel). 2022 Nov 18;11(11):2288. doi: 10.3390/antiox11112288 (PMC9687027; doi:10.3390/antiox11112288)
Supplement: Supplementary file 1 [file antioxidants-11-02288-s001.zip]

Archive with 1 entries (1 files):
- antioxidants-2004227-supplementary.pdf
